# Supplementary material for: Sub-Millisecond Photoinduced Dynamics of Free and EL222-Bound FMN by Stimulated Raman and Visible Absorption Spectroscopies
Source: Biomolecules. 2023 Jan 12;13(1):161. doi: 10.3390/biom13010161 (PMC9855911; doi:10.3390/biom13010161)
Supplement: Supplementary file 1 [file biomolecules-13-00161-s001.zip]

Archive with 1 entries (1 files):
- biomolecules-2106150-supplementary.pdf
